# Supplementary material for: Loss-of-Imprinting of HM13 Leads to Poor Prognosis in Clear Cell Renal Cell Carcinoma
Source: Biomolecules. 2024 Aug 2;14(8):936. doi: 10.3390/biom14080936 (PMC11352930; doi:10.3390/biom14080936)
Supplement: Supplementary file 1 [file biomolecules-14-00936-s001.zip]

Archive with 1 entries (1 files):
- biomolecules-3059715-supplementary.pdf
